# Supplementary material for: Metabolic profiles of 2-oxindole-3-acetyl-amino acid conjugates differ in various plant species
Source: Front Plant Sci. 2023 Jul 18;14:1217421. doi: 10.3389/fpls.2023.1217421 (PMC10390838; doi:10.3389/fpls.2023.1217421)
Supplement: Supplementary file 7 [file Table_6.xlsx]

## Sheet: data
ID	Plant	Organ	Stage	IAA	IAA-Asp	IAA-Glu	IAA-Leu	IAA-glc	oxIAA	oxIAA-Asp	oxIAA-Glu	oxIAALeu	oxIAA-Phe	oxIAA-glc
1	Arabidopsis	Shoot	1.0	65.8018	12.7569	31.6979	0.1	89.6478	1152.83	11.7239	53.8514	0.1	0.1	6728.96
2	Arabidopsis	Shoot	1.0	131.909	23.9499	69.1116	0.1	145.787	2230.26	17.4898	86.8093	0.1	0.1	10396.6
3	Arabidopsis	Shoot	1.0	105.482	11.3349	53.4748	0.1	159.598	1670.28	16.7492	77.2201	0.1	0.1	10726
4	Arabidopsis	Shoot	1.0	104.545	14.7859	53.0119	0.1	181.146	2277.81	16.9518	90.8729	0.1	0.1	10463.2
5	Arabidopsis	Shoot	1.0	114.369	12.9505	64.2562	0.1	213.341	1983.81	18.7445	97.8736	0.1	0.1	11033
6	Arabidopsis	Root	1.0	82.9632	23.3603	27.7306	0.1	72.6837	1351.33	14.1773	102.237	0.1	0.1	3218.82
7	Arabidopsis	Root	1.0	40.0627	9.43455	20.605	0.1	93.614	537.611	8.99365	79.0585	0.1	0.1	2149.79
8	Arabidopsis	Root	1.0	49.0417	10.3561	26.7504	0.1	78.1302	496.911	9.21866	79.2455	0.1	0.1	2030.39
9	Arabidopsis	Root	1.0	24.8383	8.59314	14.5812	0.1	26.0528	277.759	4.77362	46.8714	0.1	0.1	1159.33
10	Arabidopsis	Root	1.0	97.0658	23.2943	35.2035	0.1	202.864	1515.12	19.7985	150.163	0.1	0.1	3551.12
11	Arabidopsis	Shoot	1.2	60.4394	11.0872	19.5638	0.1	86.851	420.475	9.10642	36.6224	0.1	0.1	3217.88
12	Arabidopsis	Shoot	1.2	92.4767	5.58947	22.5068	0.1	45.5589	370.862	11.1166	40.3785	0.1	0.1	2772.14
13	Arabidopsis	Shoot	1.2	126.789	5.82318	28.2686	0.1	42.3012	394.84	15.2147	51.5388	0.1	0.1	3331.86
14	Arabidopsis	Shoot	1.2	99.7057	8.29847	30.6235	0.1	97.4023	543.138	15.92	63.2178	0.1	0.1	3507.07
15	Arabidopsis	Shoot	1.2	163.543	7.53673	30.8388	0.1	51.4279	834.681	21.466	60.4007	0.1	0.1	4728.05
16	Arabidopsis	Root	1.2	48.0406	12.985	16.097	0.1	61.057	443.667	8.58672	38.6392	0.1	0.1	826.873
17	Arabidopsis	Root	1.2	39.5177	17.2132	16.4689	0.1	65.3486	404.246	7.62474	51.4922	0.1	0.1	1166.18
18	Arabidopsis	Root	1.2	138.865	29.1403	49.2001	0.1	229.59	906.142	19.5874	128.735	0.1	0.1	1047.11
19	Arabidopsis	Root	1.2	88.7717	38.1889	46.1296	0.1	245.154	682.521	18.356	113.756	0.1	0.1	801.532
20	Arabidopsis	Root	1.2	68.113	12.083	16.3728	0.1	41.6205	577.726	7.67834	57.7496	0.1	0.1	985.448
21	Maize	Shoot	1.0	22.67	2.4834	0.1	0.1	0.1	120.788	9.9526	0.1	0.1	0.1	0.1
22	Maize	Shoot	1.0	14.5135	1.54595	0.1	0.1	0.1	104.236	6.99798	0.1	0.1	0.1	0.1
23	Maize	Shoot	1.0	13.0627	1.07864	0.1	0.1	0.1	83.9822	5.11027	0.1	0.1	0.1	0.1
24	Maize	Shoot	1.0	14.4859	0.1	0.1	0.1	0.1	73.092	6.14484	0.1	0.1	0.1	0.1
25	Maize	Shoot	1.0	19.0134	0.99537	0.1	0.1	0.1	83.0527	5.62681	0.1	0.1	0.1	0.1
31	Maize	Root	1.0	171.093	9.04525	9.27844	0.1	0.1	117.56	33.2254	7.0421	0.1	0.1	0.1
32	Maize	Root	1.0	147.963	7.90622	7.52721	0.1	0.1	99.8239	21.6419	4.50228	0.1	0.1	0.1
33	Maize	Root	1.0	125.209	5.75602	5.97183	0.1	0.1	92.8045	22.806	3.90073	0.1	0.1	0.1
34	Maize	Root	1.0	159.584	9.29351	8.99707	0.1	0.1	109.628	32.3636	5.32444	0.1	0.1	0.1
35	Maize	Root	1.0	193.711	10.384	8.87529	0.1	0.1	135.234	35.5951	4.59802	0.1	0.1	0.1
36	Maize	Shoot	1.1	18.4985	0.693511	0.1	0.1	0.1	107.769	6.19236	0.1	0.1	0.1	0.1
37	Maize	Shoot	1.1	21.4493	1.31974	0.1	0.1	0.1	99.7072	6.31036	0.1	0.1	0.1	0.1
38	Maize	Shoot	1.1	25.1703	1.23423	0.1	0.1	0.1	101.826	6.50127	0.1	0.1	0.1	0.1
39	Maize	Shoot	1.1	23.8911	1.1349	0.1	0.1	0.1	99.8991	5.68969	0.1	0.1	0.1	0.1
40	Maize	Shoot	1.1	27.1967	0.1	0.1	0.1	0.1	115.146	8.42928	0.1	0.1	0.1	0.1
46	Maize	Root	1.1	70.6522	6.23065	3.7939	0.1	0.1	87.2892	18.6317	3.44849	0.1	0.1	0.1
47	Maize	Root	1.1	80.7348	9.69115	8.94458	0.1	0.1	111.6	27.6323	4.4147	0.1	0.1	0.1
48	Maize	Root	1.1	68.7201	6.73038	5.50501	0.1	0.1	80.7189	17.4539	3.18829	0.1	0.1	0.1
49	Maize	Root	1.1	87.6155	10.5032	9.61613	0.1	0.1	144.299	45.645	6.94953	0.1	0.1	0.1
50	Maize	Root	1.1	78.9807	7.35329	8.05205	0.1	0.1	91.754	16.9925	3.52746	0.1	0.1	0.1
51	Maize	Shoot	1.2	28.6444	2.14584	0.1	0.1	0.1	73.7323	9.5808	0.1	0.1	0.1	0.1
52	Maize	Shoot	1.2	26.1387	0.94549	0.1	0.1	0.1	55.4002	6.31797	0.1	0.1	0.1	0.1
53	Maize	Shoot	1.2	23.8883	0.736796	0.1	0.1	0.1	51.4909	6.19876	0.1	0.1	0.1	0.1
54	Maize	Shoot	1.2	19.3125	0.573185	0.1	0.1	0.1	54.4119	5.5727	0.1	0.1	0.1	0.1
55	Maize	Shoot	1.2	40.8071	1.11025	0.1	0.1	0.1	58.0341	6.28025	0.1	0.1	0.1	0.1
61	Maize	Root	1.2	74.7692	6.14201	5.62255	0.1	0.1	107.179	20.2534	3.4563	0.1	0.1	169.399
62	Maize	Root	1.2	113.958	9.04131	4.12262	0.1	0.1	75.29	20.5382	2.57501	0.1	0.1	75.9821
63	Maize	Root	1.2	24.2892	9.29055	4.37945	0.1	0.1	67.7415	26.9914	4.8469	0.1	0.1	60.5812
64	Maize	Root	1.2	40.3243	12.1443	6.93397	0.1	0.1	92.9947	26.3762	3.67951	0.1	0.1	117.187
65	Maize	Root	1.2	28.5814	5.58681	3.38797	0.1	0.1	82.5813	17.1118	2.23421	0.1	0.1	58.3056
66	Wheat	Shoot	1.0	16.6285	1.30586	0.1	0.1	0.1	164.364	0.1	0.1	0.1	0.1	0.1
67	Wheat	Shoot	1.0	17.9791	2.515	0.1	0.1	0.1	151.484	0.1	0.1	0.1	0.1	0.1
68	Wheat	Shoot	1.0	18.2305	3.50179	0.1	0.1	0.1	156.041	0.1	0.1	0.1	0.1	0.1
69	Wheat	Shoot	1.0	18.1313	2.06778	0.1	0.1	0.1	167.528	0.1	0.1	0.1	0.1	0.1
70	Wheat	Shoot	1.0	20.6132	2.41184	0.1	0.1	0.1	143.995	0.1	0.1	0.1	0.1	0.1
76	Wheat	Root	1.0	112.564	101.218	19.4871	0.1	0.1	246.757	34.7022	3.14405	0.1	0.1	218.479
77	Wheat	Root	1.0	38.9774	62.0664	14.9062	0.1	0.1	111.473	17.0418	1.4168	0.1	0.1	100.579
78	Wheat	Root	1.0	73.511	131.088	28.3001	0.1	0.1	236.217	30.7247	6.1132	0.1	0.1	209.615
79	Wheat	Root	1.0	69.5552	133.619	35.7508	0.1	0.1	289.935	27.8424	4.93308	0.1	0.1	225.773
80	Wheat	Root	1.0	74.9585	88.1856	22.8961	0.1	0.1	216.052	28.6805	3.87602	0.1	0.1	176.277
81	Wheat	Shoot	1.1	18.9972	1.80208	0.1	0.1	0.1	50.309	0.1	0.1	0.1	0.1	0.1
82	Wheat	Shoot	1.1	16.757	2.65786	0.1	0.1	0.1	57.7812	0.1	0.1	0.1	0.1	0.1
83	Wheat	Shoot	1.1	17.8623	1.7856	0.1	0.1	0.1	53.0015	0.1	0.1	0.1	0.1	0.1
84	Wheat	Shoot	1.1	20.0348	1.89279	0.1	0.1	0.1	52.8527	0.1	0.1	0.1	0.1	0.1
85	Wheat	Shoot	1.1	21.264	0.1	0.1	0.1	0.1	60.1848	0.1	0.1	0.1	0.1	0.1
91	Wheat	Root	1.1	93.1706	43.8528	4.586	0.1	0.1	413.562	0.1	0.1	0.1	0.1	394.209
92	Wheat	Root	1.1	106.073	59.6101	4.12918	0.1	0.1	325.078	0.1	0.1	0.1	0.1	470.017
93	Wheat	Root	1.1	84.2463	68.883	9.33213	0.1	0.1	274.922	0.1	0.1	0.1	0.1	340.068
94	Wheat	Root	1.1	96.9792	50.7428	0.1	0.1	0.1	286.285	0.1	0.1	0.1	0.1	377.4
95	Wheat	Root	1.1	74.5487	26.146	2.83597	0.1	0.1	259.287	0.1	0.1	0.1	0.1	286.767
96	Wheat	Shoot	1.2	23.8225	0.1	0.1	0.1	0.1	46.9162	0.1	0.1	0.1	0.1	0.1
97	Wheat	Shoot	1.2	15.1166	0.1	0.1	0.1	0.1	33.2368	0.1	0.1	0.1	0.1	0.1
98	Wheat	Shoot	1.2	19.0132	0.1	0.1	0.1	0.1	36.2602	0.1	0.1	0.1	0.1	0.1
99	Wheat	Shoot	1.2	21.5391	0.1	0.1	0.1	0.1	40.05	0.1	0.1	0.1	0.1	0.1
100	Wheat	Shoot	1.2	20.7706	0.1	0.1	0.1	0.1	43.0314	0.1	0.1	0.1	0.1	0.1
106	Wheat	Root	1.2	87.6676	7.03155	0.1	0.1	0.1	533.176	0.1	0.1	0.1	0.1	460.202
107	Wheat	Root	1.2	108.864	10.6093	0.1	0.1	0.1	382.47	0.1	0.1	0.1	0.1	492.792
108	Wheat	Root	1.2	74.5424	14.9222	0.1	0.1	0.1	324.869	0.1	0.1	0.1	0.1	320.794
109	Wheat	Root	1.2	89.1807	12.6138	0.1	0.1	0.1	457.615	0.1	0.1	0.1	0.1	396.137
110	Wheat	Root	1.2	105.401	11.2656	0.1	0.1	0.1	371.847	0.1	0.1	0.1	0.1	444.511
111	Pea	Shoot	1.0	94.1355	158.635	20.9747	0.1	58.3094	71.052	395.76	18.1006	0.1	0.1	0.1
112	Pea	Shoot	1.0	90.7111	157.805	12.9695	0.1	63.1619	89.7417	679.228	12.6784	0.1	0.1	0.1
113	Pea	Shoot	1.0	85.3031	94.6724	8.60166	0.1	49.3079	74.0901	277.807	8.04015	0.1	0.1	0.1
114	Pea	Shoot	1.0	68.5421	116.747	11.7952	0.1	56.5116	67.3856	246.494	11.1843	0.1	0.1	0.1
115	Pea	Shoot	1.0	82.7649	306.869	17.6607	0.1	40.0933	57.2709	580.574	13.3787	0.1	0.1	0.1
126	Pea	Root	1.0	944.523	339.377	164.097	0.1	35.5632	229.024	2135.13	55.0358	0.1	0.1	0.1
127	Pea	Root	1.0	1258.43	588.598	357.324	0.1	143.846	273.375	986.43	69.257	0.1	0.1	0.1
128	Pea	Root	1.0	742.033	523.198	136.423	0.1	32.6692	285.396	1166.28	57.6494	0.1	0.1	0.1
129	Pea	Root	1.0	410.365	501.669	227.284	0.1	47.4199	390.175	7253.32	90.865	0.1	0.1	0.1
130	Pea	Root	1.0	1144.6	340.081	157.561	0.1	86.1223	233.944	1549.87	55.0403	0.1	0.1	0.1
131	Pea	Shoot	1.1	85.9382	44.1265	7.76198	0.1	42.9488	178.026	138.672	4.21494	0.1	0.1	0.1
132	Pea	Shoot	1.1	78.8222	68.5875	6.64429	0.1	41.1965	82.3006	236.907	4.61725	0.1	0.1	0.1
133	Pea	Shoot	1.1	80.5977	38.5363	7.37515	0.1	10.7052	136.436	50.7901	3.46411	0.1	0.1	0.1
134	Pea	Shoot	1.1	43.5839	46.946	5.55998	0.1	10.5145	91.7175	64.2107	3.16027	0.1	0.1	0.1
135	Pea	Shoot	1.1	59.0424	31.553	6.03132	0.1	8.08314	108.584	83.5662	2.45389	0.1	0.1	0.1
146	Pea	Root	1.1	3747.53	222.949	149.383	0.1	95.3924	181.316	392.699	30.2173	0.1	0.1	0.1
147	Pea	Root	1.1	770.02	289.291	131.558	0.1	73.599	174.664	339.209	27.8472	0.1	0.1	0.1
148	Pea	Root	1.1	3393	223.105	151.582	0.1	177.554	270.017	281.417	26.2277	0.1	0.1	0.1
149	Pea	Root	1.1	5556.76	309.386	198.252	0.1	162.445	208.152	333.477	24.75	0.1	0.1	0.1
150	Pea	Root	1.1	962.848	203.742	133.152	0.1	85.8589	173.545	371.346	30.6827	0.1	0.1	0.1
151	Pea	Shoot	1.2	81.0353	73.0206	7.94303	0.1	17.6242	76.1385	22.9399	0.70313	0.1	0.1	0.1
152	Pea	Shoot	1.2	71.6271	71.4209	7.58392	0.1	13.4701	41.6728	27.211	0.58549	0.1	0.1	0.1
153	Pea	Shoot	1.2	77.6734	42.7501	6.19365	0.1	18.0008	84.2959	14.697	0.840497	0.1	0.1	0.1
154	Pea	Shoot	1.2	98.7248	92.1561	7.93386	0.1	21.1636	72.5386	23.748	0.714732	0.1	0.1	0.1
155	Pea	Shoot	1.2	92.8023	105.482	10.5593	0.1	19.8158	73.8134	49.7568	1.40209	0.1	0.1	0.1
166	Pea	Root	1.2	0.1	377.017	158.582	0.1	64.5998	270.051	208.837	14.8912	0.1	0.1	0.1
167	Pea	Root	1.2	785.309	370.227	183.867	0.1	164.021	376.747	160.489	13.8951	0.1	0.1	0.1
168	Pea	Root	1.2	1231.62	403.904	134.663	0.1	130.634	481.725	223.289	16.5538	0.1	0.1	0.1
169	Pea	Root	1.2	1444.56	700.316	214.018	0.1	328.951	228.325	158.403	15.0028	0.1	0.1	0.1
170	Pea	Root	1.2	5343.88	809.015	258.575	0.1	318.998	462.284	216.708	16.637	0.1	0.1	0.1
